# Supplementary material for: Synthesis and Structure–Activity Relationship of Thioacetamide-Triazoles against Escherichia coli
Source: Molecules. 2022 Feb 24;27(5):1518. doi: 10.3390/molecules27051518 (PMC8911640; doi:10.3390/molecules27051518)
Supplement: Supplementary file 1 [file molecules-27-01518-s001.zip]

Archive with 1 entries (1 files):
- molecules-1579361-supplementary.pdf
